# Supplementary material for: Determinants of Knowledge About Dietary Supplements Among Polish Internet Users: Nationwide Cross-sectional Study
Source: J Med Internet Res. 2021 Apr 21;23(4):e25228. doi: 10.2196/25228 (PMC8100877; doi:10.2196/25228)
Supplement: Multimedia Appendix 6 [file jmir_v23i4e25228_app6.xlsx]

## Sheet: Missingness pattern
Supplementary File 6
Data missingness analysis – continued
Table. P-values for the comparison of values for each variable (columns) between observed and missing data in all the other variables (rows). Asymptotic Mann Whitney U test was used.
		Difference in the following variable:
		Part 2																	Part 3									Part 4								Part 5
Data missing in the variable below:		KaDS 1	KaDS 2	KaDS 3	KaDS 4	KaDS 5	KaDS 6	KaDS 7	KaDS 8	KaDS 9	KaDS 10	KaDS 11	KaDS 12	KaDS 13	KaDS 14	KaDS 15	KaDS 16	KaDS 17	Having contact with DS advertisements	TiADS 1	TiADS 2	TiADS 3	TiADS 4	TiADS 5	TiADS 6	TiADS 7	TiADS 8	BMQ 1	BMQ 2	BMQ 3	BMQ 4	BMQ 5	BMQ 6	BMQ 7	BMQ 8	Age	Sex	Education	Number of inhabitants	Earnings	Health	Diet	Physical activity	Use of DS	Positive effect of DS	Negative effect of DS	Current cigarette smoking	Past cigarette smoking	Current electronic cigarette use
Part 2	KaDS 1	0.0822742	0.369758	0.934829	0.319844	0.376462	0.719637	0.111547	0.207627	0.297022	0.265246	0.916619	0.0855536	0.0510952	0.0213338	0.82452	0.428687	0.035354	0.394641	0.168251	0.179429	0.109644	0.672438	0.297085	0.312691	0.125547	0.97748	0.0608944	0.554821	0.923234	0.139886	0.642651	0.774451	0.06267	0.110629	0.00121763	0.118956	0.106569	0.226389	0.448393	0.206445	0.635253	0.738535	0.302307	0.0348727	0.303533	0.312971	0.230243	0.367789
	KaDS 2	0.850558	0.943936	0.0447151	0.179898	0.24011	0.934891	0.944423	0.280238	0.590726	0.204173	0.429841	0.235792	0.997116	0.180496	0.269399	0.737944	0.0724842	0.389088	0.249506	0.698203	0.377769	0.564074	0.792343	0.0456909	0.0818388	0.515261	0.362252	0.587356	0.70381	0.996711	0.36106	0.327071	0.976313	0.381375	0.00468708	0.168423	0.31463	0.752266	0.73652	0.0260013	0.69481	0.898146	0.661683	0.639803	0.379242	0.448427	0.904932	0.890561
	KaDS 3	0.907648	0.552041	0.459683	0.639087	0.521303	0.380629	0.985578	0.872222	0.244653	0.796048	0.329739	0.791737	0.902201	0.422979	0.498386	0.144696	0.964415	0.203918	0.506847	0.246201	0.344047	0.903376	0.541062	0.743075	0.557349	0.62522	0.944707	0.161689	0.905122	0.476823	0.870069	0.290589	0.812476	0.198199	0.00208128	0.76343	0.525153	0.611512	0.600175	0.0447406	0.422672	0.362578	0.367344	0.633571	0.90494	0.945566	0.799707	0.880743
	KaDS 4	0.20452	0.931293	0.862999	0.747918	0.727808	0.868147	0.23153	0.948406	0.50983	0.183014	0.236885	0.677453	0.505405	0.100735	0.598313	0.292383	0.366384	0.175873	0.511324	0.318205	0.413201	0.487982	0.377339	0.725215	0.707632	0.731681	0.26048	0.69662	0.036947	0.628275	0.138194	0.714476	0.495845	0.229729	0.0381517	0.656447	0.304518	0.546302	0.050948	0.184635	0.230056	0.621358	0.760794	0.436537	0.655467	0.215689	0.36066	0.778897
	KaDS 5	0.0321254	0.125243	0.458105	0.437802	0.472575	0.411895	0.0570554	0.885919	0.547527	0.00253652	0.679277	0.0955849	0.543338	0.21247	0.857964	0.625087	0.194265	0.635687	0.0349793	0.0991706	0.147958	0.704501	0.427522	0.267274	0.143434	0.753034	0.0176307	0.0106034	0.0462705	0.0606989	0.132523	0.302682	0.356667	0.145704	0.00622853	0.0461368	0.0559184	0.927295	0.789896	0.000837237	0.789838	0.192889	0.384131	0.351255	0.456246	0.309145	0.570841	0.281465
	KaDS 6	0.684292	0.892037	0.900691	0.380185	0.165493	0.148665	0.544218	0.563666	0.566846	0.0834507	0.821445	0.670065	0.335076	0.533364	0.483463	0.470792	0.844769	0.693035	0.281635	0.231641	0.118106	0.595952	0.384577	0.857991	0.571629	0.981983	0.520794	0.225916	0.720335	0.781665	0.930958	0.20229	0.719638	0.429292	0.00046198	0.166096	0.163194	0.920039	0.916546	0.0699678	0.696567	0.248939	0.00949871	0.00250957	0.488684	0.793235	0.0648748	0.331519
	KaDS 7	0.850558	0.943936	0.743344	0.487837	0.668315	0.16585	0.308711	0.780001	0.328404	0.0688197	0.791568	0.497866	0.104585	0.180496	0.66731	0.859576	0.39455	0.111659	0.984011	0.582121	0.659393	0.290923	0.180965	0.266476	0.163352	0.305727	0.0548145	0.592282	0.329475	0.184174	0.0939264	0.392126	0.417685	0.331184	0.297207	0.384238	0.142123	0.0556172	0.365042	0.136617	0.0750821	0.244175	0.661683	0.33275	0.505332	0.998749	0.612302	0.215521
	KaDS 8	0.413836	0.805119	0.657131	0.98855	0.946448	0.560149	0.210483	0.798542	0.508111	0.467038	0.844927	0.717304	0.385487	0.146644	0.82978	0.234121	0.105216	0.21355	0.0968785	0.0639911	0.0734222	0.416483	0.0507978	0.230094	0.208336	0.127914	0.272586	0.900203	0.937621	0.831849	0.230936	0.356724	0.587078	0.264142	0.397747	0.231392	0.953208	0.291088	0.172287	0.877455	0.895831	0.0669357	0.0426804	0.641744	0.434477	0.257895	0.0535132	0.0914338
	KaDS 9	0.459967	0.660911	0.283095	0.429631	0.351748	0.637696	0.805352	0.485879	0.568334	0.0535701	0.276677	0.0311332	0.85176	0.12043	0.538532	0.946528	0.0423405	0.755219	0.153825	0.0977209	0.120561	0.395686	0.85342	0.979825	0.579056	0.167522	0.222921	0.76393	0.489148	0.0672283	0.0173093	0.898554	0.380442	0.132702	0.00738977	0.0890933	0.921863	0.578297	0.360584	0.0011177	0.224741	0.350483	0.3469	0.363085	0.47977	0.593973	0.727676	0.306978
	KaDS 10	0.795042	0.355461	0.585501	0.8576	0.669204	0.885755	0.203305	0.955352	0.390788	0.00300467	0.113033	0.472083	0.228242	0.12043	0.983334	0.369336	0.973775	0.755219	0.151322	0.0934621	0.43181	0.737975	0.953559	0.45388	0.76716	0.842146	0.758543	0.634037	0.552518	0.0213077	0.0499787	0.70243	0.34863	0.0508523	0.00449783	0.221724	0.921863	0.912343	0.269584	0.0011177	0.560572	0.569183	0.6852	0.167106	0.47977	0.212614	0.727676	0.98706
	KaDS 11	0.0152938	0.920631	0.742087	0.057557	0.324541	0.729558	0.921317	0.570943	0.304715	0.0721674	0.454841	0.3371	0.125047	0.0579016	0.277314	0.911164	0.503636	0.741642	0.0141185	0.00710827	0.00625567	0.646127	0.031855	0.0177446	0.0172967	0.217241	0.686671	0.979794	0.200415	0.617032	0.620434	0.676425	0.907233	0.0444874	0.00392245	0.607261	0.316579	0.426491	0.832804	0.354122	0.316546	0.552754	0.827568	0.507509	0.880171	0.590648	0.0127116	0.845423
	KaDS 12	0.143235	0.381895	0.920152	0.0743711	0.701117	0.660005	0.773567	0.813391	0.626877	0.0649791	0.306835	0.317996	0.458889	0.176635	0.785801	0.100991	0.336896	0.582879	0.000155195	0.000638863	0.0126753	0.0565092	0.00116123	0.000333783	0.00293979	0.0024417	0.948656	0.840066	0.568536	0.30175	0.870266	0.758987	0.357066	0.172887	0.0623855	0.421684	0.800015	0.149901	0.325087	0.761156	0.548961	0.859878	0.78504	0.135535	0.445158	0.805936	0.12402	0.41297
	KaDS 13	0.642327	0.798394	0.531486	0.597498	0.031337	0.352555	0.455982	0.741028	0.908037	0.698223	0.182438	0.768306	0.546768	0.298894	0.420648	0.779984	0.111498	0.857356	0.0707105	0.176937	0.0614269	0.057847	0.934597	0.0188687	0.0220621	0.0112348	0.659132	0.532581	0.382731	0.367065	0.518938	0.986552	0.368886	0.787167	0.0513788	0.514786	0.0206413	0.397194	0.634338	0.0728388	0.331785	0.254373	0.415074	0.814108	0.386374	0.717359	0.0809987	0.686282
	KaDS 14	0.479631	0.42546	0.339112	0.0994707	0.514685	0.392375	0.213016	0.672223	0.368162	0.870498	0.422197	0.206434	0.954045	0.619023	0.363945	0.598184	0.0781058	0.755544	0.300039	0.307044	0.244313	0.0274484	0.887447	0.0985092	0.0287385	0.0578256	0.456804	0.0471653	0.684255	0.0615095	0.46886	0.334606	0.382073	0.690043	0.874017	0.219046	0.769872	0.410955	0.0609898	0.603992	0.110866	0.111975	0.00631891	0.106616	0.395356	0.102896	0.372125	0.172542
	KaDS 15	0.952452	0.0259784	0.697252	0.0363443	0.165493	0.725676	0.108509	0.563666	0.199978	0.0253713	0.458377	0.0569197	0.0505962	0.533364	0.935017	0.103769	0.844769	0.345037	0.00123759	0.00234052	0.0572744	0.612517	0.0236664	0.00309431	0.000362869	0.012369	0.0834801	0.92983	0.421577	0.474638	0.284644	0.386817	0.0688298	0.00881744	0.021335	0.357923	0.860013	0.296974	0.301237	0.120819	0.785564	0.592821	0.990988	0.115787	0.467773	0.338838	0.650099	0.293869
	KaDS 16	0.795042	0.132902	0.585501	0.023701	0.56156	0.885755	0.196337	0.485879	0.568334	0.000490786	0.113033	0.810071	0.74747	0.305882	0.210876	0.369336	0.59459	0.287412	0.000450489	6.37457e-05	0.00344954	0.709454	0.00217366	5.28711e-05	0.000175961	0.0191751	0.158811	0.0353264	0.765133	0.429938	0.0671564	0.919856	0.36063	0.142943	0.0914322	0.457052	0.902487	0.35454	0.595097	0.458386	0.453954	0.153742	0.506092	0.66179	0.452898	0.37168	0.727676	0.98706
	KaDS 17	0.62889	0.5277	0.608993	0.570952	0.946448	0.596274	0.745861	0.403646	0.841493	0.0327838	0.109007	0.943405	0.683814	0.330666	0.718536	0.234121	0.242694	0.21355	0.878042	0.721781	0.657045	0.768785	0.371559	0.822091	0.989184	0.62191	0.0378068	0.66385	0.0575787	0.672543	0.802195	0.187175	0.447844	0.246371	0.688486	0.333682	0.349832	0.598254	0.0341425	0.120445	0.353944	0.28807	0.0426804	0.641744	0.0634536	0.873453	0.0535132	0.454124
Part 3	Having contact with DS advertisements	0.680356	0.232367	0.0694872	0.618494	0.301217	0.639951	0.420982	0.0709484	0.192546	0.732291	0.528702	0.693504	0.345062	0.22089	0.742104	0.106989	0.976076	0.47168	0.406019	0.125913	0.203389	0.876219	0.563154	0.0253691	0.0343958	0.0498067	0.0177423	0.456982	0.51659	0.170233	0.311284	0.520363	0.0266644	0.024416	0.0020457	0.0244471	0.373093	0.585143	0.123842	0.285169	0.106773	0.479223	0.543958	0.82051	0.34157	0.493296	0.514155	0.351171
Part 4	BMQ 1	0.910353	0.0239792	0.510106	0.0295729	0.0844098	0.837312	0.0538406	0.316567	0.794978	0.732291	0.931628	0.149088	0.345062	0.519099	0.305013	0.106989	0.564049	0.0259812	0.0843418	0.0332199	0.137001	0.0522512	0.0282927	0.0780517	0.0348218	0.0205281	0.734154	0.76468	0.152312	0.0589242	0.680072	0.0149914	0.993237	0.883181	0.190669	0.372179	0.146968	0.930357	0.382251	0.0632314	0.54104	0.333293	0.571837	0.456948	0.518989	0.493296	0.0516299	0.838148
	BMQ 2	0.197899	0.0421752	0.339112	0.25461	0.284101	0.496425	0.029955	0.912151	0.278953	0.552037	0.980322	0.387135	0.365349	0.348383	0.879807	0.138517	0.751459	0.793928	0.014324	0.00650937	0.00579796	0.261415	0.0399114	0.00423864	0.00397495	0.00569269	0.826637	0.0593675	0.0936934	0.0101689	0.024839	0.590319	0.501854	0.153473	0.0854061	0.119219	0.0855151	0.521149	0.0997182	0.179801	0.444456	0.762575	0.0844532	0.255336	0.114789	0.180788	0.688641	0.219207
	BMQ 3	0.034973	0.628	0.514996	0.0197634	0.118013	0.111708	0.0166783	0.522916	0.00996871	0.607407	0.0771468	0.138894	0.348017	0.505786	0.879331	0.0248698	0.275886	0.660687	0.241315	0.545936	0.220598	0.522436	0.248717	0.0917038	0.123189	0.165781	0.769271	0.0445874	0.184755	0.0682167	0.465987	0.472321	0.364406	0.271033	0.427469	0.814964	0.868154	0.736819	0.999647	0.651899	0.422591	0.0617626	0.0466562	0.138414	0.189827	0.209399	0.883802	0.424824
	BMQ 4	0.0341967	0.117745	0.657131	0.000969481	0.946448	0.254745	0.000703343	0.13774	0.0012971	0.0957962	0.109007	0.00306439	0.385487	0.621267	0.130641	0.0213105	0.122985	0.212893	0.0633247	0.0921734	0.00657127	0.264146	0.148726	0.0184108	0.0127713	0.159249	0.545267	0.00523534	0.353775	0.245113	0.451927	0.84383	0.218497	0.073757	0.110839	0.593345	0.0180272	0.148087	0.767352	0.0726043	0.898159	0.322262	0.693204	0.969584	0.434477	0.627002	0.388788	0.258561
	BMQ 5	0.459967	0.132902	0.0332179	0.0986257	0.938971	0.637696	0.00464471	0.558749	0.00315826	0.158006	0.276677	0.0311332	0.74747	0.62072	0.51117	0.0190211	0.125809	0.706979	0.0218791	0.126417	0.00922133	0.55039	0.0494866	0.0312258	0.00798235	0.0083985	0.979089	0.00472956	0.113149	0.340046	0.271692	0.769358	0.25293	0.713611	0.67954	0.457052	0.815761	0.676523	0.502834	0.807789	0.169352	0.468729	0.0443153	0.0637938	0.47977	0.37168	0.126116	0.306978
	BMQ 6	0.755958	0.000355161	0.555715	0.0743711	0.187773	0.204836	4.36473e-05	0.406795	0.00234877	0.0200431	0.0162916	0.00025354	0.0922957	0.0656027	0.389322	0.000609865	0.00495609	0.582879	0.163399	0.05254	0.00630016	0.878366	0.220228	0.127427	0.0635992	0.0202132	0.843493	0.0530137	0.00498038	0.667581	0.553422	0.975534	0.203645	0.129548	0.646166	0.0329965	0.0368299	0.796738	0.259665	0.955125	0.360092	0.351961	0.206205	0.135535	0.0528809	0.678373	0.515869	0.269711
	BMQ 7	0.307655	0.0761634	0.920152	0.513223	0.395045	0.484823	0.0867929	0.813391	0.0856112	0.940207	0.138332	0.149321	0.225495	0.176635	0.751149	0.232759	0.154821	0.23554	0.0236059	0.0550022	0.0524041	0.392655	0.104275	0.0172586	0.0415134	0.0431504	0.260229	0.753161	0.376978	0.360955	0.402495	0.701122	0.0714885	0.166905	0.0960992	0.212625	0.209468	0.832871	0.538403	0.891715	0.696144	0.480075	0.78504	0.258428	0.445158	0.282263	0.515869	0.269711
	BMQ 8	0.564305	0.0761634	0.280948	0.0743711	0.701117	0.897168	0.00775726	0.813391	0.00234877	0.0649791	0.0521159	0.149321	0.0922957	0.389102	0.147079	0.100991	0.336896	0.582879	0.0451127	0.0398886	0.105644	0.795966	0.0934881	0.0137826	0.0144174	0.0150886	0.619452	0.00239584	0.0333732	0.198101	0.316794	0.867279	0.977874	0.36216	0.386112	0.421684	0.511755	0.460953	0.457418	0.0722384	0.496667	0.595012	0.442242	0.135535	0.445158	0.0825967	0.12402	0.269711
Part 5	Age	0.898952	0.0223586	0.556362	0.0180496	0.131559	0.195149	0.0232741	0.522501	0.0749709	0.124467	0.253326	0.33394	0.00620896	0.00092902	0.00482594	0.00664368	0.210167	0.754448	0.547221	0.0829708	0.0156495	0.590956	0.964949	0.174284	0.249278	0.337342	0.738692	0.15682	0.828089	0.00321022	0.0830677	0.0418082	0.00603658	0.0494719	0.00211039	0.0414543	0.51189	0.29329	0.0174122	0.168645	0.613076	0.03273	0.720905	0.627342	0.899941	0.470325	0.0280972	0.778875
	Sex	0.753639	0.463671	0.245465	0.840539	0.574198	0.79589	0.391637	0.122119	0.0489258	0.0865132	0.717255	0.117806	0.338975	0.0656377	0.244174	0.231193	0.469363	0.270799	0.620783	0.377807	0.448141	0.41545	0.374811	0.616523	0.248662	0.645697	0.787415	0.0203633	0.256524	0.314828	0.516509	0.824076	0.296926	0.37323	0.0212945	0.0487087	0.0436281	0.0718586	0.222176	0.861376	0.498157	0.0340256	0.766324	0.601521	0.91952	0.138246	0.268266	0.601417
	Education	0.680356	0.507529	0.216103	0.618494	0.534078	0.253837	0.420982	0.316567	0.00413186	0.362865	0.646794	0.149088	0.345062	0.22089	0.305013	0.57883	0.564049	0.973366	0.99958	0.772084	0.427239	0.894377	0.743146	0.192312	0.384289	0.937695	0.608503	0.999592	0.377602	0.407074	0.686432	0.207149	0.866424	0.907755	0.262976	0.0244471	0.107407	0.547432	0.361599	0.329892	0.806025	0.997761	0.983524	0.456948	0.518989	0.493296	0.0529818	0.351171
	Number of inhabitants	0.590663	0.378622	0.0701964	0.951561	0.657433	0.611264	0.543986	0.193161	0.27381	0.015976	0.294755	0.199917	0.124415	0.047072	0.40968	0.729125	0.168626	0.228104	0.0490165	0.0209599	0.0293215	0.679332	0.0512526	0.00142242	0.00119961	0.0143024	0.34645	0.498771	0.298833	0.509619	0.0359891	0.0713013	0.575053	0.805868	0.00205205	0.149862	0.379522	0.023018	0.0585907	0.0732377	0.29333	0.869345	0.0587647	0.737159	0.377677	0.773088	0.843722	0.696129
	Earnings	0.340352	0.471998	0.495707	0.584201	0.0460684	0.723327	0.0153033	0.836955	0.249058	0.00452225	0.107923	0.540617	0.0790088	0.0693639	0.0377439	0.399187	0.211872	0.342006	0.00688317	0.00262413	0.192328	0.228119	0.24317	1.67779e-05	0.00152425	0.0139467	0.063191	0.32308	0.0848765	0.00100775	7.25645e-05	0.282254	0.062205	0.028949	3.24623e-13	3.05598e-11	0.234074	0.953667	0.00441827	0.069439	0.00231351	0.00990211	0.235763	0.232988	0.0190994	0.0953851	0.0090029	0.00156074
	Health	0.450497	0.724059	0.581969	0.184629	0.831168	0.0668045	0.456857	0.354179	0.80382	0.209874	0.885524	0.876517	0.166616	0.22243	0.7002	0.400284	0.705509	0.565006	0.675056	0.669951	0.855151	0.837758	0.684225	0.136726	0.0210548	0.196742	0.297177	0.0706423	0.0110438	0.222907	0.00155589	0.101577	0.154956	0.314931	0.0695208	0.0774527	0.65492	0.953801	0.100383	0.107494	0.765641	0.597955	0.752314	0.95788	0.279368	0.291247	0.357332	0.631998
	Use of DS	0.0845108	0.149613	0.251652	0.0565401	0.641674	0.504763	0.26978	0.199847	0.00463118	0.205789	0.0584193	0.496853	0.00882603	0.961464	0.674005	0.0506134	0.268137	0.131885	0.00550227	0.00583649	0.000468646	0.240443	0.0416292	0.00061007	3.65142e-05	7.522e-06	0.12026	0.0630461	0.027162	0.0635908	0.00332569	0.0455204	0.182734	0.0725382	0.309709	0.970199	0.880501	0.883193	0.30593	0.19115	0.178637	0.127156	0.18279	0.701613	0.97532	0.0766636	0.446366	0.147914
	Positive effect of DS	0.258086	0.0607265	0.403866	0.0114806	0.831168	0.825887	0.036649	0.110586	0.00600349	0.0229567	0.147715	0.636524	0.294043	0.866664	0.22264	0.290268	0.00757462	0.304597	0.00762936	0.00651254	0.00333487	0.503426	0.113452	8.87212e-06	4.73661e-06	2.44247e-05	0.675649	0.42029	0.896996	0.571234	0.0694209	0.757365	0.163761	0.320862	0.187267	0.409599	0.617332	0.518569	0.25203	0.032451	0.111929	0.186963	0.000391042	0.381042	0.006097	0.291247	0.529228	0.377389
	Negative effect of DS	0.534353	0.440374	0.569572	0.0506788	0.621868	0.32214	0.0200738	0.138405	0.0354305	0.0591944	0.28505	0.767593	0.209044	0.958297	0.455339	0.561181	0.0278469	0.299399	0.352032	0.0591936	0.025297	0.222125	0.0479911	0.001508	0.00180626	0.000250402	0.390384	0.137119	0.112244	0.502348	0.148197	0.487773	0.0251881	0.157165	0.353133	0.528475	0.563304	0.0944127	0.545069	0.293506	0.290909	0.495931	0.000446237	0.270244	0.126718	0.188016	0.378775	0.094441
	Cigarette smoking	0.548211	0.0459807	0.244626	0.234418	0.64846	0.404348	0.00457059	0.567709	0.0086941	0.208244	0.0301936	0.121377	0.267066	0.912161	0.852895	0.0693438	0.159218	0.208922	0.00410364	0.00253578	0.00177976	0.584055	0.0223216	0.000447971	0.000176385	8.22477e-05	0.0776948	0.160892	0.12354	0.749435	0.104612	0.292136	0.0306629	0.303507	0.655418	0.595739	0.99243	0.473425	0.223906	0.12702	0.0836803	0.234063	0.228268	0.912694	0.960019	0.361384	0.623215	0.131967
	Electronic cigarette use	0.185919	0.0773996	0.230558	0.0652828	0.903378	0.973736	0.00250578	0.182597	0.00415332	0.356184	0.0185892	0.0576774	0.320122	0.824515	0.567686	0.0599365	0.0233573	0.705607	0.00042131	0.000170947	0.000197441	0.428772	0.00888232	0.000257418	0.000149069	7.2588e-05	0.334914	0.129621	0.303943	0.257704	0.0668737	0.102115	0.0222979	0.22336	0.650764	0.736118	0.211364	0.0619948	0.0150324	0.00657098	0.129362	0.448101	0.045563	0.83813	0.844577	0.536076	0.448212	0.336589
	Source of KaDS - medical doctors	0.359935	0.171477	0.68651	0.406465	0.854133	0.813984	0.0200738	0.138405	0.0701344	0.11677	0.0931372	0.239124	0.116729	0.482786	0.455339	0.141678	0.00181501	0.846808	0.000366979	0.000681859	6.10667e-07	0.13103	0.0172199	1.07915e-06	2.42625e-07	2.85561e-06	0.115281	0.304857	0.00274221	0.15815	0.00401125	0.0711133	0.0251881	0.145451	0.977746	0.736294	0.93692	0.117591	0.00644484	0.0769723	0.070995	0.245855	0.579483	0.524751	0.126718	0.379617	0.0490758	0.094441
	Source of KaDS - pharmacists	0.246975	0.508807	0.191634	0.446103	0.819882	0.452901	0.0655105	0.0906348	0.230463	0.0426234	0.31893	0.919851	0.119766	0.751086	0.609583	0.430644	0.0621678	0.658421	0.0176804	0.00594566	3.91291e-05	0.0256526	0.0286657	6.91116e-05	0.000100772	0.000250411	0.489541	0.0485014	0.262299	0.146251	0.0031186	0.130992	0.0387706	0.22952	0.43313	0.449311	0.315822	0.450062	0.386565	0.199594	0.370702	0.0449061	0.112258	0.20612	0.000365464	0.251912	0.222085	0.109443
	Source of KaDS - dietetitians	0.624167	0.0186684	0.444398	0.339536	0.529609	0.471233	0.0204259	0.0271783	0.0363637	0.0113851	0.523865	0.0692417	0.109832	0.312839	0.65622	0.0325914	0.0510247	0.592781	0.000155975	0.00018821	3.8487e-06	0.206149	0.000838494	3.8013e-07	1.83289e-07	2.58664e-06	0.922891	0.0131918	0.0204655	0.15123	0.00400564	0.0843802	0.00257575	0.0562083	0.387697	0.340462	0.916286	0.754038	0.0579391	0.00517293	0.0721842	0.291254	0.247288	0.741765	0.0389132	0.0422197	0.0501093	0.0706688
	Source of KaDS - friends	0.29453	0.0721143	0.320922	0.198178	0.819423	0.865602	0.00205263	0.0671705	0.0242248	0.174585	0.505368	0.3095	0.137194	0.714948	0.768178	0.0570444	0.0705391	0.496454	0.000239188	0.0032145	2.18726e-05	0.066618	0.0543023	6.24407e-05	7.16222e-05	7.85848e-05	0.672128	0.00427882	0.043459	0.538089	0.00667849	0.212447	0.0165894	0.233913	0.530233	0.608344	0.866803	0.213265	0.038555	0.0202548	0.0963415	0.179413	0.255865	0.279808	0.0134442	0.696544	0.335814	0.0979702
	Source of KaDS - media	0.602041	0.118793	0.11632	0.45665	0.259366	0.40782	0.00144787	0.141504	0.0454139	0.339544	0.141758	0.161761	0.249018	0.734041	0.994722	0.076008	0.00537229	0.286173	0.0078264	0.0198548	0.000181702	0.173274	0.0169216	0.000123541	7.97909e-05	0.000595032	0.0847381	0.0349047	0.0774672	0.525671	0.0173259	0.305269	0.0369447	0.122181	0.645377	0.468651	0.613045	0.64411	0.143817	0.428765	0.0475536	0.661957	0.290205	0.0261601	0.190656	0.183648	0.137232	0.0983319
		KaDS 1-17 - 1-17 item of Questionnaire on Knowledge about Dietary Supplements
		TiADS 1-8: 1-8 item of Questionnaire on Trust in Advertising Dietary Supplements
		BMQ 1-8 - 1-8 item of Beliefs about Medicines Questionnaire, General Part
		DS: dietary supplements
		Benjamini-Hochberg corrected significance level (false discovery rate = 0.05):
		0.00269321
		P-values in bold represent statistically significant results following Benjamini-Hochberg correction for testing multiple hypotheses.
		Cell shading for following ranges of p-values:
		p ≥ 0.05
		p < 0.05
		p < 0.01
		p < 0.001
		p < 0.0001
		p < 0.00001
		p < 0.000001
[truncated: 13 more columns]
